# Supplementary material for: VirSorter2: a multi-classifier, expert-guided approach to detect diverse DNA and RNA viruses
Source: Microbiome. 2021 Feb 1;9:37. doi: 10.1186/s40168-020-00990-y (PMC7852108; doi:10.1186/s40168-020-00990-y)
Supplement: Supplementary file 4 — Additional file 3. First 20 rows of the “final-viral-score.tsv” VirSorter2 output file for Tara Oceans virome 85_SRF. VirSorter 2.0.beta was used with default parameters, including all classifiers and a minimum score cutoff of 0.5. The columns include first the sequence name, the score for each of the 5 classifiers, the maximum score for this sequence, the group yielding this maximum score, the sequence length, the number of hallmark gene(s) for the maximum score group, and the percentage of viral and cellular genes. [file 40168_2020_990_MOESM4_ESM.xlsx]

## Sheet: Sheet1
seqname	dsDNAphage	NCLDV	RNA	ssDNA	lavidaviridae	max_score	max_score_group	length	hallmark	viral	cellular
NODE_399_length_66147_cov_21.891666||full	0.993	0.053	0	0.093	0.047	0.993	dsDNAphage	65716	2	49.4	1.2
NODE_417_length_62719_cov_45.502170||full	1	0.927	0.09	0.7	0.987	1	dsDNAphage	62706	7	85.5	0
NODE_455_length_57569_cov_16.495079||full	0.993	0.093	0.005	0.013	0.147	0.993	dsDNAphage	57577	4	50.9	1.8
NODE_463_length_57198_cov_97.338397||full	1	0.407	0.03	0.153	0.18	1	dsDNAphage	57261	8	77.1	0
NODE_477_length_55861_cov_12.163298||full	0.993	0.653	0	0.047	0.133	0.993	dsDNAphage	57134	5	63.6	1.5
NODE_513_length_52155_cov_192.518004||full	1	0.247	0.025	0.073	0.26	1	dsDNAphage	52687	5	52.4	0
NODE_519_length_51584_cov_9.923538||full	1	0.047	0	0.067	0.04	1	dsDNAphage	51895	10	49.4	1.3
NODE_542_length_49541_cov_13.601200||full	1	0.14	0.02	0.147	0.227	1	dsDNAphage	49586	9	47.3	1.4
NODE_581_length_46385_cov_418.076193||full	1	0.1	0	0	0.007	1	dsDNAphage	47274	9	45.8	2.8
NODE_633_length_43357_cov_108.990000||full	0.993	0.107	0	0.007	0	0.993	dsDNAphage	43141	8	50	4.3
NODE_634_length_43309_cov_2576.516484||full	1	0.153	0	0.053	0.033	1	dsDNAphage	43631	10	52.6	2.6
NODE_704_length_39920_cov_489.971880||full	1	0.067	0	0.013	0.08	1	dsDNAphage	39779	6	47.9	4.2
NODE_711_length_39754_cov_21.229578||full	0.993	0.387	0.045	0.127	0.267	0.993	dsDNAphage	41120	9	87.2	0
NODE_823_length_35510_cov_319.933662||full	1	0.54	0.055	0.4	0.253	1	dsDNAphage	35333	6	74.5	0
NODE_863_length_34085_cov_809.155216||full	0.993	0.28	0.04	0.273	0.353	0.993	dsDNAphage	34058	6	60	0
NODE_912_length_32507_cov_1480.072600||full	1	0.187	0.005	0.073	0.253	1	dsDNAphage	32733	6	85.4	2.1
NODE_929_length_32198_cov_80.403478||full	0.993	0.313	0.055	0.327	0.747	0.993	dsDNAphage	32137	9	89.1	0
NODE_934_length_32048_cov_16.894289||full	1	0.467	0.07	0.287	0.787	1	dsDNAphage	33663	4	85.7	0
NODE_939_length_31944_cov_48.489605||full	1	0.267	0.03	0.273	0.34	1	dsDNAphage	32227	7	100	0
NODE_1114_length_28021_cov_10.636416||full	0.993	0.307	0.07	0.413	0.413	0.993	dsDNAphage	28002	3	72.5	0
